# Supplementary material for: Complete mitochondrial genome and phylogenetic analysis of the copper shark Carcharhinus brachyurus (Günther, 1870)
Source: Mitochondrial DNA B Resour. 2021 May 18;6(6):1659–61. doi: 10.1080/23802359.2021.1920863 (PMC8143640; doi:10.1080/23802359.2021.1920863)
Supplement: Supplemental Material [file TMDN_A_1920863_SM9932.zip]

Archive with 3 entries (3 files):
- Suppl. Table 1. PCR Primers(Cb_final-312).docx
- Suppl. Table 3. genome ANI analysis(Cb_final-312).docx
- Suppl. Table 2. shark mitogenome(Cb_final-312).docx
